# Supplementary material for: Microbiome depletion and recovery in the sea anemone, Exaiptasia diaphana, following antibiotic exposure
Source: mSystems. 2024 May 17;9(6):e01342-23. doi: 10.1128/msystems.01342-23 (PMC11237641; doi:10.1128/msystems.01342-23)
Supplement: Supplemental tables — Tables S1 to S4. [file msystems.01342-23-s0002.xlsx]

## Sheet: Table S1
Model statistics from all parameters
Bacterial Load - CFU Counts
2-way ANOVA	Model Term	DF	Sum of Squares	mean	F-value	Pr(>F)
rank(CFU) ~ Treatment * Timepoint	Treatment	5	8980.5	2404.1	1796.11	2.92e-11
	Timepoint	3	7643	1543.3	2547.68	3.58e-11
	Treatment:Timepoint	6	6948.2	2379.2	1158.04	5.41e-09
	Residuals	55	4971.7	276.8	90.39
Tukey-HSD Posthoc Test
rank(CFU) ~ Treatment*Timepoint	Comparison	diff	lwr	upr	p-adj
	76:ABS2-55:ABS2	53.8	30.7901	76.8099	6.94e-10	***
	76:ABS2-41:ABS1	53.6	30.5901	76.6099	7.84e-10	***
	61:Control-55:ABS2	47.8	24.7901	70.8099	2.8e-08	***
	61:Control-41:ABS1	47.6	24.5901	70.6099	3.17e-08	***
	76:ABS2-41:ABS2	47.3	24.2901	70.3099	3.81e-08	***
	55:ABS2-76:ABS1	-47.2	-70.2099	-24.1901	4.06e-08	***
	76:ABS1-41:ABS1	47	23.9901	70.0099	4.6e-08	***
	76:ABS2-55:ABS1	44.8	21.7901	67.8099	1.81e-07	***
	41:Control-55:ABS2	46.95	22.5443	71.3557	2.52e-07	***
	41:Control-41:ABS1	46.75	22.3443	71.1557	2.83e-07	***
	55:Control-55:ABS2	43.1	20.0901	66.1099	5.2e-07	***
	55:Control-41:ABS1	42.9	19.8901	65.9099	5.89e-07	***
	61:Control-41:ABS2	41.3	18.2901	64.3099	1.59e-06	***
	41:ABS2-76:ABS1	-40.7	-63.7099	-17.6901	2.31e-06	***
	76:ABS2-61:ABS2	40.5	17.4901	63.5099	2.61e-06	***
	61:Control-55:ABS1	38.8	15.7901	61.8099	7.46e-06	***
	76:ABS1-55:ABS1	38.2	15.1901	61.2099	1.08e-05	***
	41:Control-41:ABS2	40.45	16.0443	64.8557	1.12e-05	***
	76:Control-55:ABS2	38	14.9901	61.0099	1.22e-05	***
	76:Control-41:ABS1	37.8	14.7901	60.8099	1.38e-05	***
	55:Control-41:ABS2	36.6	13.5901	59.6099	2.86e-05	***
	41:Control-55:ABS1	37.95	13.5443	62.3557	4.7e-05	***
	61:Control-61:ABS2	34.5	11.4901	57.5099	0.00010145	***
	55:Control-55:ABS1	34.1	11.0901	57.1099	0.00012876	***
	61:ABS2-76:ABS1	-33.9	-56.9099	-10.8901	0.00014501	***
	76:ABS2-61:ABS1	32.5	9.49012	55.5099	0.00033069	***
	41:Control-61:ABS2	33.65	9.24434	58.0557	0.00051856	***
	76:Control-41:ABS2	31.5	8.49012	54.5099	0.0005906	***
	33:Experimental-55:ABS2	32.45	8.04434	56.8557	0.00099136	***
	33:Experimental-41:ABS1	32.25	7.84434	56.6557	0.00110315	**
	33:Control-55:ABS2	31.7	7.29434	56.1057	0.00147723	**
	55:Control-61:ABS2	29.8	6.79012	52.8099	0.00155102	**
	33:Control-41:ABS1	31.5	7.09434	55.9057	0.00164158	**
	76:Control-55:ABS1	29	5.99012	52.0099	0.00241816	**
	0:Control-55:ABS2	31.2	4.63048	57.7695	0.00701665	**
	0:Control-41:ABS1	31	4.43048	57.5695	0.00768214	**
	61:Control-61:ABS1	26.5	3.49012	49.5099	0.0091977	**
	76:ABS1-61:ABS1	25.9	2.89012	48.9099	0.0125031	*
	76:Control-61:ABS2	24.7	1.69012	47.7099	0.0226785	*
	33:Experimental-41:ABS2	25.95	1.54434	50.3557	0.0253927	*
	41:Control-61:ABS1	25.65	1.24434	50.0557	0.0290665	*
	33:Control-41:ABS2	25.2	0.79434	49.6057	0.0354881	*
	33:Experimental-55:ABS1	23.45	-0.95566	47.8557	0.0742222
	55:Control-61:ABS1	21.8	-1.20988	44.8099	0.0845875
	33:Control-55:ABS1	22.7	-1.70566	47.1057	0.0997412
	0:Control-41:ABS2	24.7	-1.86952	51.2695	0.100188
	55:ABS2-61:ABS1	-21.3	-44.3099	1.70988	0.103959
	61:ABS1-41:ABS1	21.1	-1.90988	44.1099	0.112678
	33:Control-76:ABS2	-22.1	-46.5057	2.30566	0.125093
	33:Experimental-76:ABS2	-21.35	-45.7557	3.05566	0.163834
	0:Control-76:ABS2	-22.6	-49.1695	3.96952	0.200382
	0:Control-55:ABS1	22.2	-4.36952	48.7695	0.22595
	33:Experimental-61:ABS2	19.15	-5.25566	43.5557	0.32858
	33:Control-61:ABS2	18.4	-6.00566	42.8057	0.40175
	76:Control-61:ABS1	16.7	-6.30988	39.7099	0.474533
	76:Control-76:ABS2	-15.8	-38.8099	7.20988	0.580792
	0:Control-61:ABS2	17.9	-8.66952	44.4695	0.61623
	61:Control-33:Control	16.1	-8.30566	40.5057	0.654149
	41:ABS2-61:ABS1	-14.8	-37.8099	8.20988	0.697638
	33:Control-76:ABS1	-15.5	-39.9057	8.90566	0.718413
	33:Experimental-61:Control	-15.35	-39.7557	9.05566	0.733844
	61:Control-0:Control	16.6	-9.96952	43.1695	0.74415
	33:Experimental-76:ABS1	-14.75	-39.1557	9.65566	0.792129
	0:Control-76:ABS1	-16	-42.5695	10.5695	0.796982
	41:Control-33:Control	15.25	-10.4758	40.9758	0.817344
	61:ABS2-55:ABS2	13.3	-9.70988	36.3099	0.847138
	61:ABS2-41:ABS1	13.1	-9.90988	36.1099	0.86333
	41:Control-0:Control	15.75	-12.0371	43.5371	0.867816
	33:Experimental-41:Control	-14.5	-40.2258	11.2258	0.873365
	61:ABS1-55:ABS1	12.3	-10.7099	35.3099	0.917652
	55:Control-33:Control	11.4	-13.0057	35.8057	0.97765
	55:Control-76:ABS2	-10.7	-33.7099	12.3099	0.978704
	33:Experimental-61:ABS1	11.15	-13.2557	35.5557	0.982461
	55:Control-0:Control	11.9	-14.6695	38.4695	0.985974
	33:Experimental-55:Control	-10.65	-35.0557	13.7557	0.989633
	33:Control-61:ABS1	10.4	-14.0057	34.8057	0.992203
	76:Control-61:Control	-9.8	-32.8099	13.2099	0.992253
	76:Control-76:ABS1	-9.2	-32.2099	13.8099	0.996515
	55:ABS2-55:ABS1	-9	-32.0099	14.0099	0.997396
	55:ABS1-41:ABS1	8.8	-14.2099	31.8099	0.99808
	0:Control-61:ABS1	9.9	-16.6695	36.4695	0.998663
	76:Control-41:Control	-8.95	-33.3557	15.4557	0.998933
	61:ABS2-61:ABS1	-8	-31.0099	15.0099	0.999511
	61:ABS2-41:ABS2	6.8	-16.2099	29.8099	0.999963
	76:ABS2-76:ABS1	6.6	-16.4099	29.6099	0.999978
	55:ABS2-41:ABS2	-6.5	-29.5099	16.5099	0.999983
	41:Control-76:ABS2	-6.85	-31.2557	17.5557	0.999985
	41:ABS2-41:ABS1	6.3	-16.7099	29.3099	0.99999
	61:Control-76:ABS2	-6	-29.0099	17.0099	0.999996
	76:Control-33:Control	6.3	-18.1057	30.7057	0.999997
	76:Control-0:Control	6.8	-19.7695	33.3695	0.999997
	33:Experimental-76:Control	-5.55	-29.9557	18.8557	1
	76:Control-55:Control	-5.1	-28.1099	17.9099	1
	61:Control-55:Control	4.7	-18.3099	27.7099	1
	61:ABS2-55:ABS1	4.3	-18.7099	27.3099	1
	55:Control-76:ABS1	-4.1	-27.1099	18.9099	1
	55:Control-41:Control	-3.85	-28.2557	20.5557	1
	55:ABS2-41:ABS1	-0.2	-23.2099	22.8099	1
	41:ABS2-55:ABS1	-2.5	-25.5099	20.5099	1
	41:Control-76:ABS1	-0.25	-24.6557	24.1557	1
	61:Control-76:ABS1	0.6	-22.4099	23.6099	1
	33:Control-0:Control	0.5	-27.2871	28.2871	1
	33:Experimental-0:Control	1.25	-26.5371	29.0371	1
	33:Experimental-33:Control	0.75	-24.9758	26.4758	1
	61:Control-41:Control	0.85	-23.5557	25.2557	1
Anemone Biomass - Total Soluble Protien
2-way ANOVA	Model Term	DF	Sum of Squares	mean	F-value	Pr(>F)
Protein Concentration ~ Day*Treatment	factor(Day)	5	257627	51525	2.9585	0.01793
	factor(treatment)	3	1999910	666637	38.2777	1.58e-14
	factor(Day):factor(treatment)	8	220455	27557	1.5823	0.14679
	Residuals	67	1166857	17416
Tukey-HSD Posthoc Test	comparison	diff	lwr	upr	p adj
Protein Concentration ~Treatment	ASW-ABS1	354.697	259.805	449.59	0	***
	ASW-ABS2	269.399	174.507	364.291	0	***
	FASW-ASW	-300.009	-468.377	-131.642	7.93e-05	***
	ABS2-ABS1	85.2987	-13.0453	183.643	0.112
	FASW-ABS1	54.6882	-115.649	225.025	0.832
	FASW-ABS2	-30.6105	-200.947	139.726	0.965
Protein Concentration~Day	76-55	-157.265	-298.64	-15.8909	0.0205888	*
	61-55	-134.774	-278.651	9.10267	0.0790959
	76-41	-105.442	-246.816	35.9328	0.256982
	76-48	-104.356	-245.73	37.0186	0.267552
	76-33	-107.45	-265.511	50.6116	0.356417
	61-41	-82.9505	-226.827	60.9264	0.542179
	61-48	-81.8647	-225.742	62.0122	0.556517
	61-33	-84.9588	-245.262	75.3448	0.630529
	55-48	52.9095	-88.465	194.284	0.880494
	55-41	51.8237	-89.5507	193.198	0.889405
	55-33	49.8155	-108.246	207.877	0.938789
	76-61	-22.4912	-166.368	121.386	0.99735
	48-33	-3.09403	-161.156	154.967	1
	41-33	-2.00828	-160.07	156.053	1
	48-41	-1.08575	-142.46	140.289	1
Asexual reproduction rate
Kruskal-wall non-parametric test	chi-squared	df	p-value
Nr. Pedal lacerates ~ interaction( treatement, day)	73.561	15	1.029e-09	***
Dunn's Posthoc Test	Group 1	Gropu 2	n1	n2	statistic	p	p.adj
Day 15	ASW	FASW	6	11	-0.56391	0.572815	0.572815
Day 26	ASW	FASW	6	11	-0.748442	0.454194	0.454194
Day 37	ABS1	ASW	12	12	4.12937	3.64e-05	0.000109128	***
	ABS2	ASW	12	12	4.12937	3.64e-05	0.000109128	***
	ABS1	ABS2	12	12	0	1	1
Day 50	ABS1	ASW	6	6	3.48312	0.000495597	0.00148679	**
	ABS2	ASW	6	6	3.48312	0.000495597	0.00148679	**
	ABS1	ABS2	6	6	0	1	1
Day 64	ABS1	ASW	6	5	2.98799	0.0028082	0.0084246	**
	ABS2	ASW	6	5	2.98799	0.0028082	0.0084246	**
	ABS1	ABS2	6	6	0	1	1
Day 76	ABS1	ASW	5	5	3.19975	0.00137545	0.00412634	**
	ABS2	ASW	5	5	2.35163	0.0186915	0.037383	*
	ABS1	ABS2	5	5	0.848128	0.396367	0.396367
Algal cell Density
2-way ANOVA
log10(cells / µg protein )~Day*Treatment	Model Term	df	sum.sq	mean sq	F value	p.adj
	Day	5	2.7998	0.55995	5.593	0.000225	***
	Treatment	3	5.4074	1.80246	18.004	1.05e-08	***
	Day:Treatment	8	1.6235	0.20294	2.027	0.056
	Residuals	68	6.808	0.10012
Tukey-HSD Posthoc Test	comparison	diff	lwr	upr	p.adj
log10(cells / µg protein )~Treatment	ASW-ABS1	0.59292	0.36725	0.81859	1.17753e-08	***
	ABS2-ABS1	0.453356	0.217652	0.689061	1.95219e-05	***
	FASW-ASW	-0.490976	-0.893518	-0.0884336	0.0105982	*
	FASW-ABS2	-0.351412	-0.759664	0.0568403	0.116051	*
	ASW-ABS2	0.139564	-0.0861062	0.365234	0.369568
	FASW-ABS1	0.101944	-0.306308	0.510196	0.912492
log10(cells / µg protein )~Day	76-33	0.564075	0.185265	0.942886	0.000608307	***
	48-33	0.480711	0.101901	0.859522	0.00520864	***
	76-41	0.417102	0.0782837	0.755921	0.00736182	***
	48-41	0.333738	-0.0050803	0.672557	0.0559032
	76-61	0.301098	-0.0377209	0.639916	0.109757
	55-33	0.300051	-0.0787592	0.678862	0.199327
	76-55	0.264024	-0.0747948	0.602842	0.214391
	61-33	0.262978	-0.115833	0.641788	0.333418
	61-48	-0.217734	-0.556552	0.121085	0.420398
	55-48	-0.18066	-0.519478	0.158159	0.624863
	55-41	0.153078	-0.18574	0.491897	0.770267
	41-33	0.146973	-0.231838	0.525784	0.863822
	61-41	0.116005	-0.222814	0.454823	0.91504
	76-48	0.083364	-0.255455	0.422183	0.978653
	61-55	-0.0370739	-0.375892	0.301745	0.999527
Number of Observed ASVs
2-way ANOVA
Nr ASVs ~ Treatment * Timepoint	Model Term	DF	Sum of Squares	mean	F-value	Pr(>F)
	Treatment	3	7212	2404.1	8.685	0.000134	***
	Timepoint	4	6173	1543.3	5.575	0.001081	**
	Treatment:Timepoint	4	9517	2379.2	8.595	3.67e-05	***
	Residuals	42	11626	276.8
Tukey-HSD Posthoc Test	Comparison	diff	lwr	upr	p adj
Nr ASVs ~ Treatment * Timepoint	ABS2:T6-Control:T1	-61.65	-103.798	-19.5016	0.0002964	***
	ABS2:T6-ABS1:T4	-61.4	-107.285	-15.5146	0.0012978	**
	ABS2:T6-Control:T0	-60.4	-106.285	-14.5146	0.0016723	**
	ABS1:T6-Control:T1	-53.45	-95.5984	-11.3016	0.0029103	**
	ABS1:T5-Control:T1	-53.25	-95.3984	-11.1016	0.0030719	**
	ABS2:T6-Control:T5	-52.65	-94.7984	-10.5016	0.0036104	**
	ABS1:T6-ABS1:T4	-53.2	-99.0854	-7.31464	0.0097614	**
	ABS1:T5-ABS1:T4	-53	-98.8854	-7.11464	0.0102326	*
	ABS2:T6-ABS2:T5	-45.6	-85.3379	-5.86211	0.011098	*
	ABS1:T6-Control:T0	-52.2	-98.0854	-6.31464	0.0123411	*
	ABS1:T5-Control:T0	-52	-97.8854	-6.11464	0.0129289	*
	Control:T6-ABS2:T6	43.8	4.06211	83.5379	0.0179396	*
	ABS2:T6-ABS2:T4	-43	-82.7379	-3.26211	0.0221033	*
	ABS2:T6-Experimental:T1	-42.4	-82.1379	-2.66211	0.0257955	*
	ABS1:T6-Control:T5	-44.45	-86.5984	-2.3016	0.0292396	*
	Control:T5-ABS1:T5	44.25	2.10161	86.3984	0.0306674	*
	ABS1:T6-ABS2:T5	-37.4	-77.1379	2.33789	0.0862281
	ABS2:T5-ABS1:T5	37.2	-2.53789	76.9379	0.0901834
	Control:T6-ABS1:T6	35.6	-4.13789	75.3379	0.127691
	Control:T6-ABS1:T5	35.4	-4.33789	75.1379	0.133172
	ABS1:T6-ABS2:T4	-34.8	-74.5379	4.93789	0.150764
	ABS1:T5-ABS2:T4	-34.6	-74.3379	5.13789	0.157021
	ABS1:T6-Experimental:T1	-34.2	-73.9379	5.53789	0.170146
	ABS1:T5-Experimental:T1	-34	-73.7379	5.73789	0.177019
	ABS2:T6-Control:T4	-32.2	-71.9379	7.53789	0.248564
	Control:T4-Control:T1	-29.45	-71.5984	12.6984	0.495181
	Control:T4-ABS1:T4	-29.2	-75.0854	16.6854	0.656158
	Control:T4-Control:T0	-28.2	-74.0854	17.6854	0.710518
	ABS1:T6-Control:T4	-24	-63.7379	15.7379	0.735994
	ABS1:T5-Control:T4	-23.8	-63.5379	15.9379	0.747784
	Control:T5-Control:T4	20.45	-21.6984	62.5984	0.941542
	Experimental:T1-Control:T1	-19.25	-61.3984	22.8984	0.965572
	ABS2:T4-Control:T1	-18.65	-60.7984	23.4984	0.974394
	Control:T6-Control:T1	-17.85	-59.9984	24.2984	0.983355
	ABS1:T4-Experimental:T1	19	-26.8854	64.8854	0.986779
	ABS2:T4-ABS1:T4	-18.4	-64.2854	27.4854	0.990579
	Experimental:T1-Control:T0	-18	-63.8854	27.8854	0.992582
	Control:T6-ABS1:T4	-17.6	-63.4854	28.2854	0.994224
	ABS2:T5-Control:T1	-16.05	-58.1984	26.0984	0.994678
	ABS2:T4-Control:T0	-17.4	-63.2854	28.4854	0.994925
	Control:T6-Control:T0	-16.6	-62.4854	29.2854	0.997067
	ABS2:T5-ABS1:T4	-15.8	-61.6854	30.0854	0.998391
	ABS2:T5-Control:T4	13.4	-26.3379	53.1379	0.998762
	ABS2:T5-Control:T0	-14.8	-60.6854	31.0854	0.999301
	Control:T6-Control:T4	11.6	-28.1379	51.3379	0.999818
	Control:T4-ABS2:T4	-10.8	-50.5379	28.9379	0.999934
	Control:T4-Experimental:T1	-10.2	-49.9379	29.5379	0.999972
	Control:T5-Experimental:T1	10.25	-31.8984	52.3984	0.999988
	Control:T5-ABS2:T4	9.65	-32.4984	51.7984	0.999995
	ABS2:T6-ABS1:T5	-8.4	-48.1379	31.3379	0.999999
	Control:T6-Control:T5	-8.85	-50.9984	33.2984	0.999999
	ABS2:T6-ABS1:T6	-8.2	-47.9379	31.5379	0.999999
	Control:T5-Control:T1	-9	-53.4283	35.4283	0.999999
	Control:T5-ABS1:T4	-8.75	-56.7381	39.2381	1
	Control:T1-Control:T0	1.25	-46.7381	49.2381	1
	ABS1:T4-Control:T0	1	-50.3014	52.3014	1
	Control:T5-Control:T0	-7.75	-55.7381	40.2381	1
	ABS1:T4-Control:T1	-0.25	-48.2381	47.7381	1
	ABS2:T4-Experimental:T1	0.6	-39.1379	40.3379	1
	ABS2:T5-Experimental:T1	3.2	-36.5379	42.9379	1
	Control:T6-Experimental:T1	1.4	-38.3379	41.1379	1
	ABS2:T5-ABS2:T4	2.6	-37.1379	42.3379	1
	Control:T6-ABS2:T4	0.8	-38.9379	40.5379	1
	ABS1:T6-ABS1:T5	-0.2	-39.9379	39.5379	1
	Control:T5-ABS2:T5	7.05	-35.0984	49.1984	1
	Control:T6-ABS2:T5	-1.8	-41.5379	37.9379	1
Colony Forming Unit Counts
2-way ANOVA	Model Term	DF	Sum of Squares	mean	F-value	Pr(>F)
rank(CFU) ~ Treatment * Timepoint	Treatment	5	8980.5	2404.1	1796.11	2.92e-11	***
	Timepoint	3	7643	1543.3	2547.68	3.58e-11	***
	Treatment:Timepoint	6	6948.2	2379.2	1158.04	5.41e-09	***
	Residuals	55	4971.7	276.8	90.39
Tukey-HSD Posthoc Test	Comparison	diff	lwr	upr	p adj
rank(CFU) ~ Treatment * Timepoint	76:ABS2-55:ABS2	53.8	30.7901	76.8099	6.94e-10	***
	76:ABS2-41:ABS1	53.6	30.5901	76.6099	7.84e-10	***
	61:Control-55:ABS2	47.8	24.7901	70.8099	2.8e-08	***
	61:Control-41:ABS1	47.6	24.5901	70.6099	3.17e-08	***
	76:ABS2-41:ABS2	47.3	24.2901	70.3099	3.81e-08	***
	55:ABS2-76:ABS1	-47.2	-70.2099	-24.1901	4.06e-08	***
	76:ABS1-41:ABS1	47	23.9901	70.0099	4.6e-08	***
	76:ABS2-55:ABS1	44.8	21.7901	67.8099	1.81e-07	***
	41:Control-55:ABS2	46.95	22.5443	71.3557	2.52e-07	***
	41:Control-41:ABS1	46.75	22.3443	71.1557	2.83e-07	***
	55:Control-55:ABS2	43.1	20.0901	66.1099	5.2e-07	***
	55:Control-41:ABS1	42.9	19.8901	65.9099	5.89e-07	***
	61:Control-41:ABS2	41.3	18.2901	64.3099	1.59e-06	***
	41:ABS2-76:ABS1	-40.7	-63.7099	-17.6901	2.31e-06	***
	76:ABS2-61:ABS2	40.5	17.4901	63.5099	2.61e-06	***
	61:Control-55:ABS1	38.8	15.7901	61.8099	7.46e-06	***
	76:ABS1-55:ABS1	38.2	15.1901	61.2099	1.08e-05	***
	41:Control-41:ABS2	40.45	16.0443	64.8557	1.12e-05	***
	76:Control-55:ABS2	38	14.9901	61.0099	1.22e-05	***
	76:Control-41:ABS1	37.8	14.7901	60.8099	1.38e-05	***
	55:Control-41:ABS2	36.6	13.5901	59.6099	2.86e-05	***
	41:Control-55:ABS1	37.95	13.5443	62.3557	4.7e-05	***
	61:Control-61:ABS2	34.5	11.4901	57.5099	0.00010145	***
	55:Control-55:ABS1	34.1	11.0901	57.1099	0.00012876	***
	61:ABS2-76:ABS1	-33.9	-56.9099	-10.8901	0.00014501	***
	76:ABS2-61:ABS1	32.5	9.49012	55.5099	0.00033069	***
	41:Control-61:ABS2	33.65	9.24434	58.0557	0.00051856	***
	76:Control-41:ABS2	31.5	8.49012	54.5099	0.0005906	***
	33:Experimental-55:ABS2	32.45	8.04434	56.8557	0.00099136	***
	33:Experimental-41:ABS1	32.25	7.84434	56.6557	0.00110315	**
	33:Control-55:ABS2	31.7	7.29434	56.1057	0.00147723	**
	55:Control-61:ABS2	29.8	6.79012	52.8099	0.00155102	**
	33:Control-41:ABS1	31.5	7.09434	55.9057	0.00164158	**
	76:Control-55:ABS1	29	5.99012	52.0099	0.00241816	**
	0:Control-55:ABS2	31.2	4.63048	57.7695	0.00701665	**
	0:Control-41:ABS1	31	4.43048	57.5695	0.00768214	**
	61:Control-61:ABS1	26.5	3.49012	49.5099	0.0091977	**
	76:ABS1-61:ABS1	25.9	2.89012	48.9099	0.0125031	*
	76:Control-61:ABS2	24.7	1.69012	47.7099	0.0226785	*
	33:Experimental-41:ABS2	25.95	1.54434	50.3557	0.0253927	*
	41:Control-61:ABS1	25.65	1.24434	50.0557	0.0290665	*
	33:Control-41:ABS2	25.2	0.79434	49.6057	0.0354881	*
	33:Experimental-55:ABS1	23.45	-0.95566	47.8557	0.0742222
	55:Control-61:ABS1	21.8	-1.20988	44.8099	0.0845875
	33:Control-55:ABS1	22.7	-1.70566	47.1057	0.0997412
	0:Control-41:ABS2	24.7	-1.86952	51.2695	0.100188
	55:ABS2-61:ABS1	-21.3	-44.3099	1.70988	0.103959
	61:ABS1-41:ABS1	21.1	-1.90988	44.1099	0.112678
	33:Control-76:ABS2	-22.1	-46.5057	2.30566	0.125093
	33:Experimental-76:ABS2	-21.35	-45.7557	3.05566	0.163834
	0:Control-76:ABS2	-22.6	-49.1695	3.96952	0.200382
	0:Control-55:ABS1	22.2	-4.36952	48.7695	0.22595
	33:Experimental-61:ABS2	19.15	-5.25566	43.5557	0.32858
	33:Control-61:ABS2	18.4	-6.00566	42.8057	0.40175
	76:Control-61:ABS1	16.7	-6.30988	39.7099	0.474533
	76:Control-76:ABS2	-15.8	-38.8099	7.20988	0.580792
	0:Control-61:ABS2	17.9	-8.66952	44.4695	0.61623
	61:Control-33:Control	16.1	-8.30566	40.5057	0.654149
	41:ABS2-61:ABS1	-14.8	-37.8099	8.20988	0.697638
	33:Control-76:ABS1	-15.5	-39.9057	8.90566	0.718413
	33:Experimental-61:Control	-15.35	-39.7557	9.05566	0.733844
	61:Control-0:Control	16.6	-9.96952	43.1695	0.74415
	33:Experimental-76:ABS1	-14.75	-39.1557	9.65566	0.792129
	0:Control-76:ABS1	-16	-42.5695	10.5695	0.796982
	41:Control-33:Control	15.25	-10.4758	40.9758	0.817344
	61:ABS2-55:ABS2	13.3	-9.70988	36.3099	0.847138
	61:ABS2-41:ABS1	13.1	-9.90988	36.1099	0.86333
	41:Control-0:Control	15.75	-12.0371	43.5371	0.867816
	33:Experimental-41:Control	-14.5	-40.2258	11.2258	0.873365
	61:ABS1-55:ABS1	12.3	-10.7099	35.3099	0.917652
	55:Control-33:Control	11.4	-13.0057	35.8057	0.97765
	55:Control-76:ABS2	-10.7	-33.7099	12.3099	0.978704
	33:Experimental-61:ABS1	11.15	-13.2557	35.5557	0.982461
	55:Control-0:Control	11.9	-14.6695	38.4695	0.985974
	33:Experimental-55:Control	-10.65	-35.0557	13.7557	0.989633
	33:Control-61:ABS1	10.4	-14.0057	34.8057	0.992203
	76:Control-61:Control	-9.8	-32.8099	13.2099	0.992253
	76:Control-76:ABS1	-9.2	-32.2099	13.8099	0.996515
	55:ABS2-55:ABS1	-9	-32.0099	14.0099	0.997396
	55:ABS1-41:ABS1	8.8	-14.2099	31.8099	0.99808
	0:Control-61:ABS1	9.9	-16.6695	36.4695	0.998663
	76:Control-41:Control	-8.95	-33.3557	15.4557	0.998933
	61:ABS2-61:ABS1	-8	-31.0099	15.0099	0.999511
	61:ABS2-41:ABS2	6.8	-16.2099	29.8099	0.999963
	76:ABS2-76:ABS1	6.6	-16.4099	29.6099	0.999978
	55:ABS2-41:ABS2	-6.5	-29.5099	16.5099	0.999983
	41:Control-76:ABS2	-6.85	-31.2557	17.5557	0.999985
	41:ABS2-41:ABS1	6.3	-16.7099	29.3099	0.99999
	61:Control-76:ABS2	-6	-29.0099	17.0099	0.999996
	76:Control-33:Control	6.3	-18.1057	30.7057	0.999997
	76:Control-0:Control	6.8	-19.7695	33.3695	0.999997
	33:Experimental-76:Control	-5.55	-29.9557	18.8557	1
	76:Control-55:Control	-5.1	-28.1099	17.9099	1
	61:Control-55:Control	4.7	-18.3099	27.7099	1
	61:ABS2-55:ABS1	4.3	-18.7099	27.3099	1
	55:Control-76:ABS1	-4.1	-27.1099	18.9099	1
	55:Control-41:Control	-3.85	-28.2557	20.5557	1
	55:ABS2-41:ABS1	-0.2	-23.2099	22.8099	1
	41:ABS2-55:ABS1	-2.5	-25.5099	20.5099	1
	41:Control-76:ABS1	-0.25	-24.6557	24.1557	1
	61:Control-76:ABS1	0.6	-22.4099	23.6099	1
	33:Control-0:Control	0.5	-27.2871	28.2871	1
	33:Experimental-0:Control	1.25	-26.5371	29.0371	1
	33:Experimental-33:Control	0.75	-24.9758	26.4758	1
	61:Control-41:Control	0.85	-23.5557	25.2557	1

## Sheet: Table S2
Metric	Day	Treatment	Mean	Standard Error
CFU counts	0	Control	63666.7	10170.8
CFU counts	33	Control	120500	89856.7
CFU counts	33	Experimental	81100	23771.3
CFU counts	41	ABS1	32	20.5913
CFU counts	41	ABS2	132	69.1665
CFU counts	41	Control	1156500	836714
CFU counts	55	ABS1	504	424.424
CFU counts	55	ABS2	44	39.1918
CFU counts	55	Control	7270800	6740292
CFU counts	61	ABS1	52340	51915.1
CFU counts	61	ABS2	336	127.812
CFU counts	61	Control	5925600	5273044
CFU counts	76	ABS1	4248000	2499942
CFU counts	76	ABS2	2824000	1245109
CFU counts	76	Control	732200	531344
Total Protein	33	ASW	487.947	47.9375
Total Protein	33	FASW	295.129	79.9021
Total Protein	41	ABS1	212.596	47.2544
Total Protein	41	ABS2	372.011	76.0862
Total Protein	41	ASW	583.982	67.0613
Total Protein	48	ABS1	227.928	52.1806
Total Protein	48	ABS2	291.9	45.3623
Total Protein	48	ASW	645.504	60.1695
Total Protein	55	ABS1	336.169	44.3132
Total Protein	55	ABS2	335.443	103.032
Total Protein	55	ASW	652.448	82.4853
Total Protein	61	ABS1	109.462	29.5328
Total Protein	61	ABS2	206.861	36.0215
Total Protein	61	ASW	677.624	52.7751
Total Protein	76	ABS1	168.356	24.3089
Total Protein	76	ABS2	274.788	56.1846
Total Protein	76	ASW	409.12	42.0558
Symbiont Density	33	ASW	988.323	261.86
Symbiont Density	33	FASW	298.276	51.3861
Symbiont Density	41	ABS1	619.868	208.768
Symbiont Density	41	ABS2	649.37	183.37
Symbiont Density	41	ASW	1406.08	293.289
Symbiont Density	48	ABS1	447.099	114.632
Symbiont Density	48	ABS2	5469.39	1943.81
Symbiont Density	48	ASW	2570.09	419.784
Symbiont Density	55	ABS1	492.098	72.6454
Symbiont Density	55	ABS2	3212.83	2331.67
Symbiont Density	55	ASW	2193.84	1067.28
Symbiont Density	61	ABS1	388.205	117.078
Symbiont Density	61	ABS2	975.499	203.915
Symbiont Density	61	ASW	2963.21	700.96
Symbiont Density	76	ABS1	1167.09	297.945
Symbiont Density	76	ABS2	3728.25	1828.37
Symbiont Density	76	ASW	2851.4	814.966
Pedal Laceration Rate	Priming(0-33)	ASW	0.333333	0.132137
Pedal Laceration Rate	Priming(0-33)	FASW	0.411765	0.112639
Pedal Laceration Rate	Treatment(33-55)	ABS1	0	0
Pedal Laceration Rate	Treatment(33-55)	ABS2	0	0
Pedal Laceration Rate	Treatment(33-55)	ASW	2.88889	0.547656
Pedal Laceration Rate	Recovery 1(55-64)	ABS1	0	0
Pedal Laceration Rate	Recovery 1(55-64)	ABS2	0	0
Pedal Laceration Rate	Recovery 1(55-64)	ASW	3.6	1.36382
Pedal Laceration Rate	Recovery 2(65-76)	ABS1	0	0
Pedal Laceration Rate	Recovery 2(65-76)	ABS2	0.6	0.4
Pedal Laceration Rate	Recovery 2(65-76)	ASW	3.8	0.916515

## Sheet: Table S3
ASV	Tax_String	Removed by ABS during treatment	Removed during recovery	Differentially Abundant	Abundance Pattern
ASV152	Actinobacteriota_;Actinomycetia_;Mycobacteriales_;Mycobacteriaceae_;Dietzia_;Dietzia psychralcaliphila(RS_GCF_003096095_1)	Y	Y	Y	Susceptible to ABS1
ASV15	Bacteroidota_;Bacteroidia_;Chitinophagales_;Saprospiraceae_;NA_;NA
ASV81	Bacteroidota_;Bacteroidia_;Flavobacteriales_;Flavobacteriaceae_;Muricauda_;Muricauda sp004804315(RS_GCF_004804315_1)	Y	Y	Y	Susceptible to ABS2
ASV59	Bacteroidota_;Bacteroidia_;Flavobacteriales_;Flavobacteriaceae_;NA_;NA		Y	Y	Resistant to ABS2
ASV26	Bacteroidota_;Bacteroidia_;Flavobacteriales_;Flavobacteriaceae_;Tenacibaculum_;NA		Y
ASV35	Bacteroidota_;Bacteroidia_;Flavobacteriales_;Flavobacteriaceae_;Tenacibaculum_;NA		Y
ASV8	Bacteroidota_;Bacteroidia_;Flavobacteriales_;Flavobacteriaceae_;Winogradskyella_;NA			Y	Resistant to ABS2, but dominated community during recovery
ASV33	Bacteroidota_;Bacteroidia_;NA_;NA_;NA_;NA		Y
ASV34	Bacteroidota_;Bacteroidia_;NA_;NA_;NA_;NA		Y
ASV13	Myxococcota_;Polyangia_;Nannocystales_;Nannocystaceae_;Ga0077550_;Ga0077550 sp001464385(GB_GCA_001464385_1)
ASV37	Planctomycetota_;Phycisphaerae_;NA_;NA_;NA_;NA		Y	Y	Resistant to ABS2 but removed during recovery
ASV38	Planctomycetota_;Phycisphaerae_;Phycisphaerales_;NA_;NA_;NA		Only for ABS1
ASV39	Planctomycetota_;Planctomycetes_;Pirellulales_;Pirellulaceae_;NA_;NA		Y	Y	Resistant to ABS2 but removed during recovery
ASV67	Planctomycetota_;Planctomycetes_;Pirellulales_;Pirellulaceae_;NA_;NA	Y	Y
ASV16	Planctomycetota_;Planctomycetes_;Pirellulales_;Pirellulaceae_;UBA11363_;UBA11363 sp007752135(RS_GCF_007752135_1)
ASV75	Proteobacteria_;Alphaproteobacteria_;Caulobacterales_;Hyphomonadaceae_;Hyphomonas_;NA
ASV43	Proteobacteria_;Alphaproteobacteria_;Rhizobiales_;Cohaesibacteraceae_;Cohaesibacter_;NA		Y
ASV44	Proteobacteria_;Alphaproteobacteria_;Rhizobiales_;Devosiaceae_;NA_;NA		Y
ASV61	Proteobacteria_;Alphaproteobacteria_;Rhizobiales_;NA_;NA_;NA		Y
ASV49	Proteobacteria_;Alphaproteobacteria_;Rhizobiales_;NA_;NA_;NA	Y
ASV90	Proteobacteria_;Alphaproteobacteria_;Rhizobiales_;Rhizobiaceae_;NA_;NA		Only for ABS1	Y	Resistant to ABS2, but dominated during recovery
ASV2	Proteobacteria_;Alphaproteobacteria_;Rhizobiales_;Stappiaceae_;Roseibium_;NA
ASV101	Proteobacteria_;Alphaproteobacteria_;Rhodobacterales_;Rhodobacteraceae_;NA_;NA	Y	Y	Y	Susceptible to ABS2
ASV22	Proteobacteria_;Alphaproteobacteria_;Rhodobacterales_;Rhodobacteraceae_;NA_;NA		Y	Y	Resistant to ABS2 but removed during recovery
ASV25	Proteobacteria_;Alphaproteobacteria_;Rhodobacterales_;Rhodobacteraceae_;NA_;NA		Y	Y	Susceptible to ABS1; Resistant to ABS2 but removed during recovery
ASV7	Proteobacteria_;Alphaproteobacteria_;Rhodobacterales_;Rhodobacteraceae_;NA_;NA		Y	Y	Susceptible to ABS2
ASV17	Proteobacteria_;Alphaproteobacteria_;Rhodobacterales_;Rhodobacteraceae_;NA_;NA			Y	Resistant to ABS2
ASV20	Proteobacteria_;Alphaproteobacteria_;Rhodobacterales_;Rhodobacteraceae_;NA_;NA			Y	Resistant to ABS1 and ABS2, but dominated community during recovery
ASV27	Proteobacteria_;Alphaproteobacteria_;Rhodobacterales_;Rhodobacteraceae_;Ruegeria_;NA		Y
ASV40	Proteobacteria_;Alphaproteobacteria_;Sphingomonadales_;Emcibacteraceae_;Emcibacter_A_;NA		Y	Y	Susceptible to ABS2
ASV14	Proteobacteria_;Alphaproteobacteria_;Sphingomonadales_;Sphingomonadaceae_;Sphingobium_;NA			Y	Selected by ABS1
ASV79	Proteobacteria_;Alphaproteobacteria_;Sphingomonadales_;Sphingomonadaceae_;Sphingopyxis_;NA
ASV47	Proteobacteria_;Alphaproteobacteria_;UBA8366_;GCA-2696645_;RKSG073_;RKSG073 sp009711445(RS_GCF_009711445_1)		Y	Y	Resistant to ABS2 but removed during recovery
ASV12	Proteobacteria_;Alphaproteobacteria_;UBA8366_;GCA-2696645_;RKSG073_;RKSG073 sp009711445(RS_GCF_009711445_1)
ASV5	Proteobacteria_;Gammaproteobacteria_;Enterobacterales_;Alteromonadaceae_;Alteromonas_;NA			Y	Resistant to ABS1 and ABS2 but removed during recovery
ASV86	Proteobacteria_;Gammaproteobacteria_;Enterobacterales_;Alteromonadaceae_;NA_;NA	Y	Y
ASV1	Proteobacteria_;Gammaproteobacteria_;Enterobacterales_;Alteromonadaceae_;NA_;NA
ASV4	Proteobacteria_;Gammaproteobacteria_;Enterobacterales_;Alteromonadaceae_;NA_;NA
ASV3	Proteobacteria_;Gammaproteobacteria_;Enterobacterales_;Alteromonadaceae_;Pseudoalteromonas_;NA			Y	Resistant to ABS2 but removed during recovery
ASV51	Proteobacteria_;Gammaproteobacteria_;Enterobacterales_;NA_;NA_;NA		Y
ASV19	Proteobacteria_;Gammaproteobacteria_;Enterobacterales_;Vibrionaceae_;Photobacterium_;NA			Y	Resistant to ABS2 but removed during recovery
ASV6	Proteobacteria_;Gammaproteobacteria_;Enterobacterales_;Vibrionaceae_;Vibrio_;NA
ASV56	Proteobacteria_;Gammaproteobacteria_;NA_;NA_;NA_;NA		Y	Y	Susceptible to ABS1
ASV87	Proteobacteria_;Gammaproteobacteria_;NA_;NA_;NA_;NA		Y	Y	Susceptible to ABS2
ASV9	Proteobacteria_;Gammaproteobacteria_;Pseudomonadales_;Halomonadaceae_;Halomonas_;NA			Y	Resistant to ABS1 and ABS2 but removed during recovery
ASV91	Proteobacteria_;Gammaproteobacteria_;Pseudomonadales_;Halomonadaceae_;Oceanospirillum_;Oceanospirillum linum(GB_GCA_001995095_2)		Y
ASV21	Proteobacteria_;Gammaproteobacteria_;Pseudomonadales_;Oleiphilaceae_;Marinobacter_;NA
ASV24	Proteobacteria_;Gammaproteobacteria_;Pseudomonadales_;Pseudomonadaceae_;NA_;NA			Y	Selected by ABS 1
ASV110	Proteobacteria_;Gammaproteobacteria_;Pseudomonadales_;Spongiibacteraceae_;Spongiibacter_;Spongiibacter tropicus(RS_GCF_000420325_1)	Y	Y
ASV32	Proteobacteria_;NA_;NA_;NA_;NA_;NA			Y	Resistant to ABS2, but dominated community during recovery
ASV95	Verrucomicrobiota_;Verrucomicrobiae_;Verrucomicrobiales_;Akkermansiaceae_;NA_;NA		Y

## Sheet: Table S4
ASV	TaxaString	Comparison	Timepoint	Elevated abundance	DA pattern	Member of the core
ASV152	Actinobacteriota_;Actinomycetia_;Mycobacteriales_;Mycobacteriaceae_;Dietzia_;Dietzia psychralcaliphila(RS_GCF_003096095_1)	ABS1 vs. control	76 d	Control	Susceptible to ABS1
ASV81	Bacteroidota_;Bacteroidia_;Flavobacteriales_;Flavobacteriaceae_;Muricauda_;Muricauda sp004804315(RS_GCF_004804315_1)	ASB2 vs. control	76 d	Control	Susceptible to ABS2
ASV34	Bacteroidota_;Bacteroidia_;Flavobacteriales_;Flavobacteriaceae_;NA_;NA	ASB2 vs. control	61 d	Control	Susceptible to ABS2
ASV104	Bacteroidota_;Bacteroidia_;Flavobacteriales_;Flavobacteriaceae_;Winogradskyella_;NA	ASB2 vs. control	76 d	ABS2	Susceptible to ABS2 but recovers	Yes
ASV8	Bacteroidota_;Bacteroidia_;Flavobacteriales_;Flavobacteriaceae_;Winogradskyella_;NA	ASB2 vs. control	76 d	ABS2	Resistant to ABS2 but dominates community during recovery
ASV139	Bacteroidota_;Bacteroidia_;NA_;NA_;NA_;NA	ABS1 vs. control	55 d	ABS1	Selected	Yes
ASV18	Bacteroidota_;Bacteroidia_;NA_;NA_;NA_;NA	ABS1 vs. control	55 d	ABS1	Selected	Yes
ASV68	Bacteroidota_;Bacteroidia_;NA_;NA_;NA_;NA	ASB2 vs. control	61 d	Control	Susceptible to ABS2
ASV68	Bacteroidota_;Bacteroidia_;NA_;NA_;NA_;NA	ABS1 vs. control	76 d	Control	Susceptible to ABS1
ASV39	Planctomycetota_;Phycisphaerae_;NA_;NA_;NA_;NA	ASB2 vs. control	76 d	Control	Resistant to ABS2 but lost during recovery	Yes
ASV206	Planctomycetota_;Planctomycetes_;Pirellulales_;Pirellulaceae_;NA_;NA	ASB2 vs. control	61 d	Control	Susceptible to ABS2
ASV37	Planctomycetota_;Planctomycetes_;Pirellulales_;Pirellulaceae_;NA_;NA	ASB2 vs. control	76 d	Control	Resistant to ABS2 but lost during recovery	Yes
ASV59	Proteobacteria_;Alphaproteobacteria_;Rhizobiales_;Rhizobiaceae_;NA_;NA	ASB2 vs. control	76 d	ABS2	Resistent to ABS2 but dominates during recovery	Yes
ASV101	Proteobacteria_;Alphaproteobacteria_;Rhodobacterales_;Rhodobacteraceae_;NA_;NA	ASB2 vs. control	76 d	Control	Susceptible to ABS2
ASV17	Proteobacteria_;Alphaproteobacteria_;Rhodobacterales_;Rhodobacteraceae_;NA_;NA	ASB2 vs. control	61 d	Control	Resistent to ABS2 but dominates during recovery	Yes
ASV17	Proteobacteria_;Alphaproteobacteria_;Rhodobacterales_;Rhodobacteraceae_;NA_;NA	ABS1 vs. control	76 d	ABS1	Susceptible to ABS1	Yes
ASV20	Proteobacteria_;Alphaproteobacteria_;Rhodobacterales_;Rhodobacteraceae_;NA_;NA	ABS1 vs. control	76 d	ABS1	Rsistance to ABS1 and dominates community during recovery	Yes
ASV20	Proteobacteria_;Alphaproteobacteria_;Rhodobacterales_;Rhodobacteraceae_;NA_;NA	ASB2 vs. control	76 d	ABS2	Resistant to ABS2 but dominates community during recovery	Yes
ASV33	Proteobacteria_;Alphaproteobacteria_;Rhodobacterales_;Rhodobacteraceae_;NA_;NA	ASB2 vs. control	76 d	Control	Susceptible to ABS2
ASV38	Proteobacteria_;Alphaproteobacteria_;Rhodobacterales_;Rhodobacteraceae_;NA_;NA	ASB2 vs. control	76 d	Control	Resistant to ABS2 but lost during recovery	Yes
ASV43	Proteobacteria_;Alphaproteobacteria_;Rhodobacterales_;Rhodobacteraceae_;NA_;NA	ABS1 vs. control	55 d	Control	Susceptible to ABS1	Yes
ASV43	Proteobacteria_;Alphaproteobacteria_;Rhodobacterales_;Rhodobacteraceae_;NA_;NA	ASB2 vs. control	76 d	Control	Resistant to ABS2 but lost during recovery
ASV64	Proteobacteria_;Alphaproteobacteria_;Rhodobacterales_;Rhodobacteraceae_;NA_;NA	ASB2 vs. control	76 d	Control	Susceptible to ABS2
ASV90	Proteobacteria_;Alphaproteobacteria_;Sphingomonadales_;Emcibacteraceae_;Emcibacter_A_;NA	ASB2 vs. control	76 d	Control	Susceptible to ABS2	Yes
ASV14	Proteobacteria_;Alphaproteobacteria_;Sphingomonadales_;Sphingomonadaceae_;Sphingobium_;NA	ABS1 vs. control	61 d	ABS1	Selected	Yes
ASV26	Proteobacteria_;Alphaproteobacteria_;UBA8366_;GCA-2696645_;RKSG073_;RKSG073 sp009711445(RS_GCF_009711445_1)	ASB2 vs. control	76 d	Control	Resistant to ABS2 but lost during recovery	Yes
ASV5	Proteobacteria_;Gammaproteobacteria_;Enterobacterales_;Alteromonadaceae_;Alteromonas_;NA	ABS1 vs. control	76 d	ABS1	Resistant to ABS1 but lost during recovery	Yes
ASV5	Proteobacteria_;Gammaproteobacteria_;Enterobacterales_;Alteromonadaceae_;Alteromonas_;NA	ASB2 vs. control	76 d	ABS2	Resistant to ABS2 but lost during recovery	Yes
ASV11	Proteobacteria_;Gammaproteobacteria_;Enterobacterales_;Alteromonadaceae_;Marisediminitalea_;Marisediminitalea aggregata(RS_GCF_900129565_1)	ASB2 vs. control	76 d	ABS2	Resistant to ABS2 but lost during recovery	Yes
ASV150	Proteobacteria_;Gammaproteobacteria_;Enterobacterales_;Alteromonadaceae_;Marisediminitalea_;Marisediminitalea aggregata(RS_GCF_900129565_1)	ASB2 vs. control	76 d	ABS2	Opportunistic during recovery	Yes
ASV151	Proteobacteria_;Gammaproteobacteria_;Enterobacterales_;Alteromonadaceae_;NA_;NA	ABS1 vs. control	76 d	Control	Susceptible to ABS1	Yes
ASV151	Proteobacteria_;Gammaproteobacteria_;Enterobacterales_;Alteromonadaceae_;NA_;NA	ASB2 vs. control	76 d	Control	Susceptible to ABS2	Yes
ASV3	Proteobacteria_;Gammaproteobacteria_;Enterobacterales_;Alteromonadaceae_;Pseudoalteromonas_;NA	ABS1 vs. control	76 d	ABS1	Resistant to ABS1 but lost during recovery	Yes
ASV3	Proteobacteria_;Gammaproteobacteria_;Enterobacterales_;Alteromonadaceae_;Pseudoalteromonas_;NA	ASB2 vs. control	76 d	ABS2	Resistant to ABS2 but lost during recovery	Yes
ASV36	Proteobacteria_;Gammaproteobacteria_;Enterobacterales_;Alteromonadaceae_;Pseudoalteromonas_;NA	ASB2 vs. control	76 d	ABS2	Resistant to ABS2 but dominates community during recovery	Yes
ASV114	Proteobacteria_;Gammaproteobacteria_;Enterobacterales_;Vibrionaceae_;Photobacterium_;NA	ABS1 vs. control	76 d	Control	Susceptible to ABS1
ASV114	Proteobacteria_;Gammaproteobacteria_;Enterobacterales_;Vibrionaceae_;Photobacterium_;NA	ASB2 vs. control	76 d	Control	Susceptible to ABS2	Yes
ASV19	Proteobacteria_;Gammaproteobacteria_;Enterobacterales_;Vibrionaceae_;Photobacterium_;NA	ASB2 vs. control	76 d	Control	Resistant to ABS2 but lost during recovery	Yes
ASV48	Proteobacteria_;Gammaproteobacteria_;Francisellales_;Francisellaceae_;Francisella_;NA	ABS1 vs. control	61 d	Control	Susceptible to ABS1
ASV44	Proteobacteria_;Gammaproteobacteria_;NA_;NA_;NA_;NA	ABS1 vs. control	55 d	Control	Susceptible to ABS1
ASV61	Proteobacteria_;Gammaproteobacteria_;NA_;NA_;NA_;NA	ASB2 vs. control	76 d	Control	Susceptible to ABS2
ASV113	Proteobacteria_;Gammaproteobacteria_;Pseudomonadales_;Halomonadaceae_;Halomonas_;NA	ASB2 vs. control	76 d	ABS2	Opportunistic during recovery	Yes
ASV9	Proteobacteria_;Gammaproteobacteria_;Pseudomonadales_;Halomonadaceae_;Halomonas_;NA	ABS1 vs. control	76 d	ABS1	Resistant to ABS1 but lost during recovery	Yes
ASV9	Proteobacteria_;Gammaproteobacteria_;Pseudomonadales_;Halomonadaceae_;Halomonas_;NA	ASB2 vs. control	76 d	ABS2	Resistant to ABS2 but lost during recovery	Yes
ASV24	Proteobacteria_;Gammaproteobacteria_;Pseudomonadales_;Pseudomonadaceae_;NA_;NA	ABS1 vs. control	61 d	ABS1	Selected
ASV32	Proteobacteria_;NA_;NA_;NA_;NA_;NA	ASB2 vs. control	76 d	ABS2	Resistant to ABS2 but dominates community during recovery	Yes
